# Supplementary material for: Lack of detection of SARS-CoV-2 in wildlife from Kerala, India in 2020–21
Source: Access Microbiol. 2024 Jan 31;6(1):000686.v3. doi: 10.1099/acmi.0.000686.v3 (PMC10866034; doi:10.1099/acmi.0.000686.v3)
Supplement: Supplementary material 1 [file acmi-6-686.v3-s001.xlsx]

## Sheet: Rhinolophus rouxii RR
Rhinolophus rouxii Sample Details
District	Case No	Location	Tissue Sample
Kozhikode	RR1	Mukkam	Lung
	RR2	Thamarassery	Lung
	RR3		Lung
	RR4	Mukkam	Lung
	RR5		Lung
Wayanad	RR6	Sulthan Bathery	Lung
	RR7		Lung
	RR8		Lung
	RR9		Lung
	RR10		Lung
	RR11	Muthanga	Lung
	RR12		Lung
	RR13		Lung
	RR14		Lung
	RR15		Lung
	RR16		Lung
	RR17		Lung
	RR18		Lung
	RR19		Lung
	RR20		Lung
	RR21		Lung
Malappuram	RR22	Karulai	Lung
	RR23		Lung	Intestine
	RR24		Lung	Intestine
	RR25		Lung	Intestine
	RR26		Lung	Intestine
	RR27		Lung	Intestine
	RR28	Karuvarakundu	Lung	Intestine
	RR29		Lung	Intestine
	RR30		Lung	Intestine
	RR31		Lung	Intestine
	RR32		Lung	Intestine
	RR33		Lung	Intestine
	RR34		Lung	Intestine
	RR35		Lung	Intestine
	RR36		Lung	Intestine
Kannur	RR37	Aralam	Lung	Intestine
	RR38		Lung	Intestine
	RR39		Lung	Intestine
	RR40		Lung	Intestine
	RR41		Lung	Intestine
	RR42		Lung	Intestine
	RR43		Lung	Intestine
	RR44		Lung	Intestine
	RR45		Lung	Intestine
	RR46		Lung	Intestine
	RR47		Lung	Intestine
Wayanad	RR48	Noolpuzha	Lung	Intestine
	RR49		Lung	Intestine
	RR50		Lung	Intestine
	RR51		Lung	Intestine
	RR52		Lung	Intestine
	RR53		Lung	Intestine
	RR54		Lung	Intestine
	RR55		Lung	Intestine
	RR56		Lung	Intestine
	RR57		Lung	Intestine
	RR58		Lung	Intestine
	RR59		Lung	Intestine
	RR60		Lung	Intestine
Kasargod	RR61	Kanhangad	Lung	Intestine
	RR62		Lung	Intestine
	RR63		Lung	Intestine
	RR64		Lung	Intestine
	RR65		Lung	Intestine
	RR66		Lung	Intestine
	RR67		Lung	Intestine
	RR68		Lung	Intestine
	RR69		Lung	Intestine
	RR70		Lung	Intestine
	RR71		Lung	Intestine
	RR72		Lung	Intestine
	RR73		Lung	Intestine
Thrissur	RR74	Peechi	Lung	Intestine
	RR75		Lung	Intestine
	RR76		Lung	Intestine
	RR77		Lung	Intestine
	RR78		Lung	Intestine
	RR79		Lung	Intestine
	RR80		Lung	Intestine
	RR81		Lung	Intestine
	RR82		Lung	Intestine
	RR83		Lung	Intestine
	RR84		Lung	Intestine
	RR85		Lung	Intestine
	RR86		Lung	Intestine
	RR87		Lung	Intestine
	RR88		Lung	Intestine
Idukki	RR89	Kumily	Lung	Intestine
	RR90		Lung	Intestine
	RR91		Lung	Intestine
	RR92		Lung	Intestine
	RR93		Lung	Intestine
	RR94		Lung	Intestine
	RR95		Lung	Intestine
	RR96		Lung	Intestine
	RR97		Lung	Intestine
	RR98		Lung	Intestine
	RR99		Lung	Intestine
	RR100		Lung	Intestine
Kollam	RR101	Chavara	Lung	Intestine
	RR102		Lung	Intestine
	RR103		Lung	Intestine
	RR104		Lung	Intestine
	RR105		Lung	Intestine
	RR106		Lung	Intestine
	RR107		Lung	Intestine
	RR108		Lung	Intestine
	RR109		Lung	Intestine
Wayanad	RR110	Meppady	Lung	Intestine
	RR111		Lung	Intestine
	RR112		Lung	Intestine
	RR113		Lung	Intestine
	RR114		Lung	Intestine
	RR115		Lung	Intestine
	RR116		Lung	Intestine
	RR117		Lung	Intestine
	RR118		Lung	Intestine
	RR119		Lung	Intestine
	RR120		Lung	Intestine
	RR121		Lung	Intestine

## Sheet: Rhinolophus beddomi RB
Rhinolophus beddomi Sample Details
District	Case No	Location	Sample
Kozhikode	RB1	Chennamangalur	Lung
	RB2	Kodiyathur	Lung
	RB3		Lung
Wayanad	RB4	Sulthan Bathery	Lung
	RB5		Lung
Malappuram	RB6	Karuvarakundu	Lung

## Sheet: Rossettus lechnaultii RL
Rossettus lechnaultii Sample Details
District	Case No	Location	Sample
Kozhikode	RL 1	Kodiyathur	Lung
	RL 2		Lung
	RL 3		Lung
	RL 4		Lung
	RL 5		Lung
	RL 6		Lung
	RL 7	Mavoor	Lung
	RL 8		Lung
	RL 9		Lung
	RL 10		Lung
	RL 11		Lung
	RL 12	Koombara	Lung
	RL 13		Lung
	RL 14		Lung
	RL 15		Lung

## Sheet: Monkey M
Monkey Sample Details
District	Case No	Location	Tissue Sample	RNA Isolated
Malappuram	M1	Nilambur	Lung	Lung
Kozhikode	M2	Thamarassery	Lung	Lung
Malappuram	M3	Nilambur	Lung	Lung
Wayanad	M4	Kalpetta	Lung	Lung
	M5	Vandikkadavu	Lung	Lung
	M6	Vandikkadavu	Lung	Lung
	M7	Makkiyad	Lung	Lung
	M8	Meppady	Lung	Lung
	M9	Vandikkadavu	Lung	Lung
Kozhikode	M10	Thamarassery	Lung	Lung
Wayanad	M11	Thalappuzha	Lung	Lung
	M12	Thalappuzha	Lung	Lung
	M13	Pulpally	Lung	Lung
	M14	Kurichiat	Lung	Lung
	M15	Kurichiat	Lung	Lung
Malappuram	M16	Nilambur	Lung	Lung
Wayanad	M17	Kuppady	Lung	Lung
	M18	Kakkavayal	Lung	Lung
	M19	Irulam	Lung	Lung
	M20	Sulthan Bathery	Lung	Lung
	M21	Thottamoola	Lung	Lung
Kozhikode	M22	Kutyadi	Lung	Lung
	M23	Perambra	Lung	Lung
Malappuram	M24	Manjeri	Lung	Lung
Wayanad	M25	Tholpetty	Lung	Lung
	M26	Sulthan Bathery	Lung	Lung
Malappuram	M27	Wandoor	Lung	Lung
Wayanad	M28	Kurichiat	Lung	Lung
	M29	Tholpetty	Lung	Lung
	M30	Sulthan Bathery	Lung	Lung
	M31	Muthanga	Lung	Lung
	M32	Naiketty	Lung	Lung
	M33	Meppady	Lung	Lung
	M34	Muthanga	Lung	Lung
Kozhikode	M35	Thamarassery	Lung	Lung
Wayanad	M36	Kalpetta	Lung	Lung
	M37	Tholpetty	Lung	Lung
	M38	Tholpetty	Lung	Lung
Thrissur	M39	Thrissur	Lung	Lung
Kozhikode	M40	Thamarassery	Lung	Lung
	M41	Thamarassery	Lung	Lung
Wayanad	M42	Sulthan Bathery	Lung	Lung
	M43	Sulthan Bathery	Lung	Lung
Kozhikode	M44	Karanthur	Lung	Lung
	M45	Karanthur	Lung	Lung
	M46	Karanthur	Lung	Lung
Wayanad	M47	Sulthan Bathery	Lung	Lung

## Sheet: Common Palm Civet CPC
Common Palm Civet Sample Details
District	Case No	Location	Tissue Sample
Kozhikode	CPC 1	Thamarassery	Lung
	CPC 2	Peruvannamuzhi	Lung
Kannur	CPC 3	Kannur	Lung
	CPC 4	Thalipparamba	Lung
	CPC 5	Thalassery	Lung
	CPC 6	Kannur	Lung
Wayanad	CPC 7	Sulthan Bathery	Lung
	CPC 8	Sulthan Bathery	Lung
	CPC 9	Meenangadi	Lung
Kasargod	CPC 10	Kanjangad	Lung
Kozhikode	CPC 11	Kozhikode	Lung
	CPC 12	Nanmanda	Lung
	CPC 13	Nanmanda	Lung
	CPC 14	Malaparamba	Lung
Wayanad	CPC 15	Chethalayam	Lung
	CPC 16	Chethalayam	Lung
	CPC 17	Chethalayam	Lung
Kozhikode	CPC 18	Koduvally	Lung
	CPC 19	Kakkattil	Lung
	CPC 20	Vatakara	Lung
	CPC 21	Thodannur	Lung
Wayanad	CPC 22	Sulthan Bathery	Lung
Thrissur	CPC 23	Kodungallur	Lung
Kozhikode	CPC 24	Vatakara	Lung
	CPC 25	Vatakara	Lung
	CPC 26	Thamarassery	Lung
Kannur	CPC 27	Kodiyeri	Lung
	CPC 28	Thalassery	Lung
Wayanad	CPC 29	Sulthan Bathery	Lung
Kozhikode	CPC 30	Thamarassery	Lung
	CPC 31	Thamarassery	Lung
	CPC 32	Thamarassery	Lung
	CPC 33	Thamarassery	Lung
	CPC 34	Thamarassery	Lung
Idukki	CPC 35	Munnar	Lung

## Sheet: Small Indian Civet SIC
Small Indian Civet Sample Details
District	Case No	Location	Sample
Wayanad	SIC 1	Sulthan Bathery	Lung
Kozhikode	SIC 2	Thamarassery	Lung
	SIC 3	Perambra	Lung
	SIC 4	Thamarassery	Lung
	SIC 5	Meppayur	Lung

## Sheet: Common Mangoose CM
Common Mongoose Sample Details
District	Case No	Location	Sample
Kozhikode	CM 1	Mukkam	Lung
	CM 2	Koodaranji	Lung
Kollam	CM 3	Chavara	Lung
Kozhikode	CM 4	Thamarassery	Lung

## Sheet: Tiger TG
Tiger Sample Details
District	Case No	Location	Sample
Wayanad	TG 1	Kurichiat	Lung
	TG 2	Tholpetty	Lung
	TG 3	Kurichiat	Lung
	TG 4	Pulpally	Lung
	TG 5	Tholpetty	Lung
	TG 6	Kurichiat	Lung
	TG 7	Muthanga	Lung
	TG 8	Sulthan Bathery	Lung
	TG 9	Tholpetty	Lung
	TG 10	Pulpally	Lung

## Sheet: Leopard LP
Leopard Sample Details
District	Case No	Location	Sample
Wayanad	LP 1	Sulthan Bathery	Lung
	LP 2	Muthanga	Lung
	LP 3	Pulpally	Lung
	LP 4	Thottamoola	Lung
	LP 5	Meppady	Lung
	LP 6	Kurichiat	Lung
	LP 7	Meppady	Lung
	LP 8	Thottamoola	Lung

## Sheet: Leopard Cat LC
Leopard Cat Sample Details
District	Case No	Location	Sample
Wayanad	LC 1	Pulpally	Lung
	LC 2	Sulthan Bathery	Lung
Idukki	LC 3	Munnar	Lung
	LC 4	Kumily	Lung

[truncated: 3 more sheets: Jungle Cat JC, Wild Dog WD, Sloth Bear BR]
